# Supplementary material for: Integrating Cover Crops and Manure to Boost Goji Berry Yield: Responses of Soil Physicochemical Properties and Microbial Communities
Source: Microorganisms. 2025 Mar 20;13(3):696. doi: 10.3390/microorganisms13030696 (PMC11944604; doi:10.3390/microorganisms13030696)
Supplement: Supplementary file 1 [file microorganisms-13-00696-s001.zip]

Archive with 1 entries (1 files):
- microorganisms-3492745-supplementary.pdf
